# Supplementary material for: A fungal extracellular effector inactivates plant polygalacturonase-inhibiting protein
Source: Nat Commun. 2022 Apr 25;13:2213. doi: 10.1038/s41467-022-29788-2 (PMC9038911; doi:10.1038/s41467-022-29788-2)
Supplement: Supplementary file 4 — Source Data [file 41467_2022_29788_MOESM4_ESM.xlsx]

## Sheet: FIg1
Fig. 1a Lesion area (cm2)
WMA1	4.9	5.3	5.1
KoSsPINE1-1	1.766	1.65	1.766	p-value = 0.00001		***
KoSsPINE1-7	1.885	1.766	1.7	p-value =0.000013		***
ComSsPINE1-1	4.9	5.3	5.5	p-value =0.561438
Fig. 1a Relative S.sclerotiorum biomass
Plant		Cq Gene	Cq UBQ	Δ Cq Sample	Cq WT Gene	Cq WT UBQ	Δ Cq WT	ΔΔ Cq	2^-(ΔΔ Cq )	Average	SD
		20.4608	19.8467	0.614101	25.6069	20.9542	4.65273	-4.03863	16.4342	17.0807	2.40749
WMA1		20.3672	20.0007	0.366557	25.4491	20.7791	4.67	-4.30345	19.7454
		20.2303	19.9082	0.322091	25.1229	20.8879	4.23498	-3.91289	15.0625
		22.1955	20.5089	1.68657	25.6069	20.9542	4.65273	-2.96616	7.81454	8.43235	0.539895
KOSsPINE1-1		21.7539	20.2236	1.53028	25.4491	20.7791	4.67	-3.13972	8.81354			p-value =0.00374		**
		21.7234	20.6043	1.11912	25.1229	20.8879	4.23498	-3.11586	8.66895
		21.8502	20.4393	1.41085	25.6069	20.9542	4.65273	-3.24188	9.46026	9.79836	2.50845
KOSsPINE1-7		21.7225	20.6916	1.03092	25.4491	20.7791	4.67	-3.63908	12.4587			p-value =0.022268		*
		21.7468	20.4141	1.33269	25.1229	20.8879	4.23498	-2.90229	7.4761
		20.3534	19.9726	0.380822	25.6069	20.9542	4.65273	-4.27191	19.3184	17.3193	2.40966
ComPINE1-1		20.1511	19.8512	0.500421	25.4491	20.7791	4.67	-4.16958	17.9957			p-value =0.908894
		20.3516	19.7884	0.362772	25.1229	20.8879	4.23498	-3.87221	14.6437

## Sheet: Fig2
Fig.2a Lesion area (cm2)
WMA1	4.52	4.71	4.9
KoSsPG1-1	1.13	1.23	1.04	The p-value <0.00001		***
KoSsPG1-3	0.95	1.13	1.038	The p-value <0.00001		***
ComSsPG1-1	4.15	4.52	4.7	The p-value = 0.264881
Fig.2b Relative S.sclerotiorum biomass
Plant		Cq Gene	Cq UBQ	Δ Cq Sample	Cq WT Gene	Cq WT UBQ	Δ Cq WT	ΔΔ Cq	2^-(ΔΔ Cq )	Average	SD
		20.6766	20.0754	0.601232	25.6069	20.9542	4.65273	-4.0515	16.5814	17.2883	4.35285
WMA1		20.319	20.1053	0.213764	25.4491	20.7791	4.67	-4.45624	21.9514
		20.3282	19.8301	0.498133	25.1229	20.8879	4.23498	-3.73685	13.3322
		22.3676	20.6332	1.7344	25.6069	20.9542	4.65273	-2.91833	7.55971	7.57448	0.511258
KOSsPG1-1		22.3985	20.5503	1.84814	25.4491	20.7791	4.67	-2.82187	7.07077			The p-value =0.018484		*
		22.2523	21.034	1.21831	25.1229	20.8879	4.23498	-3.01667	8.09296
		22.265	20.4092	1.85571	25.6069	20.9542	4.65273	-2.79702	6.95003	7.70684	0.70359
KoSsPG1-3		22.0413	20.4315	1.60977	25.4491	20.7791	4.67	-3.06024	8.34111			The p-value =0.019725		*
		21.6736	20.4075	1.26608	25.1229	20.8879	4.23498	-2.9689	7.82938
		20.6824	19.8577	0.824771	25.6069	20.9542	4.65273	-3.82796	14.2014	15.6171	2.00493
ComSsPG1-1		20.3611	19.8539	0.507202	25.4491	20.7791	4.67	-4.1628	17.9113			The p-value =0.578696
		20.1921	19.8387	0.353443	25.1229	20.8879	4.23498	-3.88154	14.7387

## Sheet: Fig4
Standard curve
	2.911	1.677	0.831	0.442	0.253	0.12	0.071
	2.962	1.68	0.827	0.434	0.252	0.125	0.071
	2.878	1.654	0.83	0.438	0.256	0.121	0.072
Absorbance 575nm	2.917	1.67033	0.829333	0.438	0.253667	0.122	0.0713333
D-glucuronic acid concentration( g/ml)	0.025	0.0125	0.00625	0.003125	0.0015625	0.00078125	0.000390625
Fig. 4b
	0h	1h	2h	3h	4h	5h	6h
SsPG1(0.5 μg)	0	0.196	0.218	0.227	0.233	0.245	0.248
Absorbance 575nm	0	0.194	0.224	0.222	0.231	0.244	0.242
	0	0.192	0.221	0.226	0.234	0.241	0.245
		Y(Absorbance 575nm) = 0.1167X( D-glucuronic acid concentration( mg/ml))+ 0.0732
D-glucuronic acid concentration( mg/ml)	0	1.05225	1.24076	1.31788	1.395	1.47212	1.49782
	0	1.03511	1.29217	1.27503	1.35215	1.46355	1.44641
	0	1.01797	1.26646	1.30931	1.37786	1.43784	1.47212
SsPG1(0.5 μg) +AtPGIP1( 10 μg) +SsPINE1( 10 μg)	0	0.145	0.169	0.189	0.19	0.223	0.238
Absorbance 575nm	0	0.143	0.171	0.185	0.22	0.218	0.235
	0	0.14	0.174	0.188	0.21	0.22	0.24
		Y(Absorbance 575nm) = 0.1167X( D-glucuronic acid concentration( mg/ml))+ 0.0732
D-glucuronic acid concentration( mg/ml)	0	0.61524	0.82089	0.99226	1.00083	1.2836	1.41213
	0	0.5981	0.83803	0.95799	1.2579	1.24076	1.38643
	0	0.57239	0.86373	0.9837	1.17221	1.2579	1.42927
SsPG1(0.5 μg) +AtPGIP1( 10 μg)	0	0.09	0.098	0.11	0.113	0.124	0.151
Absorbance 575nm	0	0.086	0.095	0.112	0.115	0.125	0.154
	0	0.088	0.092	0.115	0.118	0.129	0.158
		Y(Absorbance 575nm) = 0.1167X( D-glucuronic acid concentration( mg/ml))+ 0.0732
D-glucuronic acid concentration( mg/ml)	0	0.14396	0.21251	0.31533	0.34104	0.43529	0.66665
	0	0.10968	0.1868	0.33247	0.35817	0.44386	0.69236
	0	0.12682	0.16109	0.35817	0.38388	0.47814	0.72663
Fig. 4d
Lesion area (cm2)
	buffer	AtPGIP1 (10 μg)	P2 (10 μg)
	2.268	0.196	1.538
WMA1	1.766	0.125	2
	1.885	0.159	1.885
		The p-value =0.000289 **	The p-value =0.466123
	0.5	0	0.44
KoSsPINE1-7	0.44	0	0.282
	0.5	0	0.5
		The p-value =0.000018***	The p-value =0.345582
Fig. 4d
Relative S.sclerotiorum biomass
Plant		Cq Gene	Cq UBQ	Δ Cq Sample	Cq WT Gene	Cq WT UBQ	Δ Cq WT	ΔΔ Cq	2^-(ΔΔ Cq )	Average	SD
WMA1-P2(10 μg)		22.6322	22.3374	0.294853	24.9893	20.8943	4.09495	-3.8001	13.9298	11.1401	2.51393
		22.5117	22.319	0.192779	24.3302	20.7533	3.57691	-3.38413	10.4406			p-value =0.340407
		22.507	22.2284	0.278593	24.3302	20.8737	3.45652	-3.17793	9.05009
WMA1-Buffer		21.6855	21.6254	0.060164	24.9893	20.8943	4.09495	-4.03479	16.3905	13.4164	2.64249
		21.5616	21.4878	0.0737362	24.3302	20.7533	3.57691	-3.50317	11.3386
		21.2982	21.4878	-0.189659	24.3302	20.8737	3.45652	-3.64618	12.5202
WMA1-AtPGIP1(10 μg)		23.1595	21.2444	1.91508	24.9893	20.8943	4.09495	-2.17987	4.53113	3.95885	0.497337
		22.8411	21.1247	1.71643	24.3302	20.7533	3.57691	-1.86048	3.63129			The p-value =0.003665**
		22.686	21.1225	1.5635	24.3302	20.8737	3.45652	-1.89302	3.71413
SsPINE1-Buffer		22.2761	21.1135	1.16261	24.9893	20.8943	4.09495	-2.93234	7.63347	6.58073	0.914267
		22.1013	21.1386	0.96272	24.3302	20.7533	3.57691	-2.61419	6.1228
		22.0171	21.1422	0.874951	24.3302	20.8737	3.45652	-2.58157	5.98592
SsPINE1-P2((10 μg)		23.2914	21.7609	1.53044	24.9893	20.8943	4.09495	-2.56451	5.91555	5.48143	0.837773
		22.7948	21.806	0.988812	24.3302	20.7533	3.57691	-2.5881	6.01306			The p-value =0.011933
		22.908	21.6264	1.28158	24.3302	20.8737	3.45652	-2.17495	4.5157
SsPINE1-7-AtPGIP1(10 μg)		24.5382	21.107	3.43119	24.9893	20.8943	4.09495	-0.663759	1.5842	1.20256	0.331905
		24.4436	20.8396	3.60401	24.3302	20.7533	3.57691	0.0270981	0.981392			The p-value =0.000656***
		24.2767	20.8796	3.39706	24.3302	20.8737	3.45652	-0.0594627	1.04208

## Sheet: Fig5
Fig. 5d
			CK	P1	P2	P3	AtPGIP1
		Absorbance 575nm	0.259	0.153	0.257	0.233	0.15
			0.26	0.154	0.255	0.24	0.14
			0.263	0.151	0.256	0.23	0.156
			Y(Absorbance 575nm) = 0.1167X( D-glucuronic acid concentration( mg/ml))+ 0.0732
		D-glucuronic acid concentration( mg/ml)	1.59208	0.68379	1.57494	1.36929	0.65808
			1.60065	0.69236	1.5578	1.42927	0.57239
			1.62635	0.66665	1.56637	1.34358	0.70949
				The p-value is=0.00001***	The p-value =0.024883	The p-value =0.001185**	The p-value =0.00002***

## Sheet: Fig6
Fig. 6b
Lesion area (cm2)
WMA1-Col-0	0.9	0.86	0.92	0.93	0.96	0.88
WMA1-35S::SsPINE1	1.25	1.36	1.28	1.23	1.24	1.22	The p-value is < 0.00001***
WMA1-35S::AtPGIP1	0.8	0.96	0.88	0.85	0.89	0.94	The p-value = 0.457843
KoSsPINE1-7-Col-0	0.68	0.64	0.678	0.63	0.66	0.69
KoSsPINE1-7-35S::SsPINE1	1.12	1.1	1.08	1.14	1.09	1.15	The p-value is <0.00001***
KoSsPINE1-7-35S::AtPGIP1	0.11	0.1	0.12	0.13	0.115	0.124	The p-value is <0.00001***
KoSsPG1-2-Col-0	0.05	0.045	0.048	0.044	0.047	0.0445
KoSsPG1-2-35S::SsPINE1	0.85	0.82	0.84	0.83	0.86	0.835	The p-value is < 0.00001***
KoSsPG1-2-35::AtPGIP1	0.04	0.05	0.045	0.046	0.044	0.048	The p-value i= 0.601553
Fig. 6c
Relative S.sclerotiorum biomass
Plant	Cq Gene	Cq UBQ	Δ Cq Sample	Cq WT Gene	Cq WT UBQ	Δ Cq WT	ΔΔ Cq	2^-(ΔΔ Cq )	Average	SD
WMA1-Col-0	19.793	19.7637	0.0293057	26.4467	19.8962	6.55045	-6.52114	91.8459	88.5223	3.08855
	19.6294	19.5071	0.122285	26.4844	19.9402	6.54419	-6.4219	85.7405
	19.5669	19.3189	0.247987	26.6314	19.9243	6.7071	-6.45911	87.9806
WMA1-35S::SsPINE1	19.1382	19.4069	-0.26864	26.4467	19.8962	6.55045	-6.81909	112.915	116.794	10.2609
	19.1589	19.3834	-0.224506	26.4844	19.9402	6.54419	-6.7687	109.039			The p-value =0.01027*
	19.0831	19.3808	-0.297728	26.6314	19.9243	6.7071	-7.00483	128.429
WMA1-35S::AtPGIP1	19.5045	19.1875	0.317001	26.4467	19.8962	6.55045	-6.23345	75.241	78.2027	2.92198
	19.4712	19.2176	0.253552	26.4844	19.9402	6.54419	-6.29064	78.2836			The p-value=0.013646*
	19.4998	19.134	0.365768	26.6314	19.9243	6.7071	-6.34133	81.0833
KoSsPINE1-7-Col-0	21.4759	19.4464	2.02951	26.4467	19.8962	6.55045	-4.52094	22.9582	24.2821	2.80435
	21.4123	19.3526	2.05974	26.4844	19.9402	6.54419	-4.48445	22.3849
	21.6836	19.758	1.92556	26.6314	19.9243	6.7071	-4.78154	27.5034
KoSsPINE1-7-35S::SsPINE1	19.5956	19.3273	0.26826	26.4467	19.8962	6.55045	-6.28219	77.8265	77.5705	7.34132
	19.7425	19.3298	0.412756	26.4844	19.9402	6.54419	-6.13143	70.1045			The p-value =0.000301***
	19.5726	19.2712	0.301442	26.6314	19.9243	6.7071	-6.40566	84.7804
KoSsPINE1-7-35S::AtPGIP1	22.7628	19.4555	3.30736	26.4467	19.8962	6.55045	-3.24309	9.46821	10.3305	1.43344
	22.7364	19.4459	3.29051	26.4844	19.9402	6.54419	-3.25368	9.53799			The p-value =0.001554**
	22.4454	19.3215	3.12392	26.6314	19.9243	6.7071	-3.58318	11.9852
KoSsPG1-2-Col-0	23.7041	19.847	3.85718	26.4467	19.8962	6.55045	-2.69327	6.46778	7.051	0.683084
	23.4544	19.6932	3.76121	26.4844	19.9402	6.54419	-2.78298	6.88272
	23.3973	19.6541	3.74317	26.6314	19.9243	6.7071	-2.96394	7.80249
KoSsPG1-2-35S::SsPINE1	20.5034	19.5436	0.959793	26.4467	19.8962	6.55045	-5.59066	48.1898	56.5889	8.86099
	20.3992	19.6553	0.743863	26.4844	19.9402	6.54419	-5.80033	55.7279			The p-value =0.000644***
	20.0019	19.3359	0.666013	26.6314	19.9243	6.7071	-6.04109	65.8489
KoSsPG1-2-35::AtPGIP1	23.438	20.0032	3.43481	26.4467	19.8962	6.55045	-3.11564	8.66766	7.56142	1.30821
	23.3028	19.3715	3.93126	26.4844	19.9402	6.54419	-2.61293	6.11746			The p-value =0.579063
	23.0335	19.3081	3.7254	26.6314	19.9243	6.7071	-2.9817	7.89914

## Sheet: Fig7
Fig. 7b
Lesion area (cm2)
WT-Col-0	0.86	0.88	0.756	0.92	0.78	0.936
KoBcPINE1-6-Col-0	0.57	0.54	0.588	0.64	0.62	0.59	The p-value =0.000013***
WT-35S::SsPINE1	1.17	1.16	1.28	1.256	1.2	1.12
KoBcPINE1-6-35S::SsPINE1	1.24	1.22	1.18	1.236	1.32	1.225	The p-value =0.236253
WT-35S::AtPGIP1	0.75	0.739	0.728	0.842	0.8	0.78
KoBcPINE1-6-35S::AtPGIP1	0.32	0.28	0.36	0.334	0.297	0.35	The p-value <0.00001***
Fig. 7c
Relative S.sclerotiorum biomass
Plant	Cq Gene	Cq UBQ	Δ Cq Sample	Cq WT Gene	Cq WT UBQ	Δ Cq WT	ΔΔ Cq	2^-(ΔΔ Cq )	Average	SD
WT-Col-0	21.5559	22.2028	-0.646906	26.1453	21.6831	4.4622	-5.1091	34.5138	34.5175	3.56164
	21.2184	22.0121	-0.793708	26.0087	21.8502	4.15852	-4.95223	30.9577
	21.1594	22.1007	-0.941298	26.0329	21.7232	4.3097	-5.251	38.081
KoBcPINE1-6-Col-0	23.2948	21.8225	1.47231	26.1453	21.6831	4.4622	-2.98988	7.9441	7.09397	0.80726
	23.1081	21.6136	1.49453	26.0087	21.8502	4.15852	-2.66398	6.33781			The p-value=0.000201***
	23.0678	21.5655	1.50235	26.0329	21.7232	4.3097	-2.80735	6.99999
WT-35S::SsPINE1	21.2791	22.5453	-1.26627	26.1453	21.6831	4.4622	-5.72846	53.02	57.8847	7.7923
	20.9749	22.5649	-1.58999	26.0087	21.8502	4.15852	-5.74851	53.7619
	20.6569	22.4106	-1.75364	26.0329	21.7232	4.3097	-6.06334	66.8723
KoBcPINE1-6-35S::SsPINE1	20.8553	22.0049	-1.1496	26.1453	21.6831	4.4622	-5.6118	48.9012	46.3395	11.4616
	20.5182	21.4392	-0.921024	26.0087	21.8502	4.15852	-5.07954	33.8139			The p-value=0.222493
	20.275	21.7805	-1.50545	26.0329	21.7232	4.3097	-5.81515	56.3034
WT-35S::AtPGIP1	21.4521	22.0077	-0.555603	26.1453	21.6831	4.4622	-5.0178	32.3973	29.1884	3.9176
	21.5102	21.9853	-0.475066	26.0087	21.8502	4.15852	-4.63358	24.8226
	21.4604	22.0741	-0.613702	26.0329	21.7232	4.3097	-4.9234	30.3453
KoBcPINE1-6-35S::AtPGIP1	24.5584	21.9962	2.5622	26.1453	21.6831	4.4622	-1.9	3.73212	3.37185	0.401025
	24.3401	21.7373	2.60281	26.0087	21.8502	4.15852	-1.5557	2.93977			The p-value =0.000344***
	24.1975	21.6718	2.52576	26.0329	21.7232	4.3097	-1.78394	3.44364

## Sheet: Fig-supplement-1
Fig . S1c
Growth rate( cm/d)
WMA1	1.8	1.7	1.8
KoSsPINE1-1	1.9	1.7	1.8
KoSsPINE1-7	1.8	1.8	1.9
ComSsPINE1-1	1.9	1.8	1.85

## Sheet: Fig-supplement-4
SsPG1				SsPG3				SsPG5				SsPG6				SsPINE1
	Leaf	PDA			Leaf	PDA			Leaf	PDA			Leaf	PDA			Leaf	PDA
0h	0.0154162	0.999785		0h	0.940471	0.940471		0h	1.01358	1.01358		0h	1.07159	1.07159		0h	0.98362	0.98362
	1.02601	1.03314			0.990457	0.990457			0.977238	0.977238			0.928241	0.928241			0.931039	0.931039
	0.982724	0.989559			1.06829	1.06829			1.01543	1.01543			1.00198	1.00198			1.08922	1.08922
12h	0.262505	0.570494		12h	1.45687	3.09041		12h	0.148085	0.0663374		12h	1.28859	0.894847		12h	6.94778	5.65457
	0.282308	0.647801			1.16819	2.71055			0.150176	0.085499			1.216	0.908613			6.44052	5.77761
	0.276238	0.610835			1.35003	3.07028			0.144212	0.0751338			1.47967	1.01363			7.40812	6.02556
24h	59.0903	0.224005		24h	32.8762	0.75337		24h	7.94346	0.0373201		24h	2.08055	0.805089		24h	33.7536	1.90638
	61.2085	0.2512			33.0758	0.682936			8.21247	0.0974885			2.11799	0.756652			28.6245	1.66065
	52.9756	0.210988			32.3613	0.69592			8.44196	0.0948957			2.24292	0.741165			30.0164	1.91725
36h	342.944	0.0154566		36h	51.3269	0.265497		36h	15.886	0.0475622		36h	1.92295	0.28342		36h	131.006	3.75902
	343.683	0.0176929			51.4125	0.280544			15.3123	0.0483321			1.7165	0.295183			115.199	5.18894
	310.011	0.0169011			62.1379	0.259676			17.5318	0.0143024			1.88614	0.272062			140.025	4.85113
48h	62.0974	0.00429049		48h	79.1409	0.365962		48h	15.1222	0.0255092		48h	1.08804	0.101858		48h	12.0473	1.96048
	53.0973	0.0036084			98.201	0.336089			15.9387	0.0186993			1.16083	0.108021			16.3334	2.14318
	64.4048	0.00351015			90.8944	0.385422			15.28	0.0185757			1.19226	0.11271			16.8866	2.20624

## Sheet: fig-supplement-5
Fig. 5Sc growth rate on PDA(cm/d)
WMA1	2	2.2	1.9
KoSsPG1-1	2.1	1.9	2.3
KoSsPG1-2	1.9	2.2	2
ComSsPG1-1	1.95	2	2.2
Fig. 5Sc growth rate on 2% polygalacturonic acid medium (cm/d)
WMA1	2	2.2	2.1
KoSsPG1-1	1.35	1.4	1.3	The p-value =0.000314***
KoSsPG1-2	1.35	1.5	1.3	The p-value 0.001005**
ComSsPG1-1	2	1.95	2.1	The p-value =0.315296

## Sheet: fig-supplement-9
Fig. S9d Expression of AtPGIP1-3xFlag in transgenic lines was determined by RT-qPCR
Col-0	1
	1
	1
AtPGIP1-3XFlag-1	26.2584
	33.1958
	24.0254
AtPGIP1-3XFlag-2	23.9323
	31.2336
	34.892
AtPGIP1-3XFlag-3	26.373
	28.7951
	20.9803
